# Supplementary material for: LncRNA TCONS_00021861 is functionally associated with drought tolerance in rice (Oryza sativa L.) via competing endogenous RNA regulation
Source: BMC Plant Biol. 2021 Sep 7;21:410. doi: 10.1186/s12870-021-03195-z (PMC8424815; doi:10.1186/s12870-021-03195-z)
Supplement: Supplementary file 1 — Additional file 1. Statistics of raw, clean and mapped reads of all 6 samples. [file 12870_2021_3195_MOESM1_ESM.xlsx]

## Sheet: Sheet1
Table S1. Statistics of raw, clean and mapped reads for all 6 samples
Platform	Sample	Raw_reads	Clean_reads	Total mapped reads
RNA-Seq	C1	99.32M	97.05M	93.13M
	C2	90.22M	87.92M	82.81M
	C3	98.25M	95.97M	90.69M
	T1	93.85M	91.57M	84.37M
	T2	98.10M	95.78M	90.52M
	T3	98.90M	95.82M	87.56M
miRNA-Seq	C1	56.88M	21.43M	8.88M
	C2	36.21M	15.17M	15.58M
	C3	43.29M	19.56M	9.88M
	T1	21.72M	10.60M	18.79M
	T2	37.93M	16.75M	14.00M
	T3	23.57M	10.85M	17.12M
