# Supplementary material for: LncRNA TCONS_00021861 is functionally associated with drought tolerance in rice (Oryza sativa L.) via competing endogenous RNA regulation
Source: BMC Plant Biol. 2021 Sep 7;21:410. doi: 10.1186/s12870-021-03195-z (PMC8424815; doi:10.1186/s12870-021-03195-z)
Supplement: Supplementary file 2 — Additional file 2. Full list of lncRNA-miRNA-mRNA interactions in drought responsive ceRNA network. [file 12870_2021_3195_MOESM2_ESM.xlsx]

## Sheet: Table S1
Table S2. Full list of lncRNA-miRNA-mRNA interactions in drought responsive ceRNA network
osa-miR810b.2 (interacts with) TCONS_00025437
osa-miR810b.2 (interacts with) TCONS_00007820
osa-miR810b.2 (interacts with) TCONS_00004804
osa-miR810b.2 (interacts with) LOC_Os06g37140
osa-miR810b.2 (interacts with) LOC_Os05g45954
osa-miR810b.2 (interacts with) LOC_Os05g30280
osa-miR810b.2 (interacts with) LOC_Os04g57550
osa-miR810b.2 (interacts with) LOC_Os04g50940
osa-miR810b.2 (interacts with) LOC_Os04g28820
osa-miR6256 (interacts with) TCONS_00025584
osa-miR6256 (interacts with) TCONS_00021136
osa-miR6256 (interacts with) LOC_Os06g20370
osa-miR6256 (interacts with) LOC_Os06g18780
osa-miR6256 (interacts with) LOC_Os06g12100
osa-miR6256 (interacts with) LOC_Os06g02850
osa-miR6256 (interacts with) LOC_Os03g43670
osa-miR535-5p (interacts with) TCONS_00003960
osa-miR535-5p (interacts with) LOC_Os06g47294
osa-miR535-5p (interacts with) LOC_Os03g45920
osa-miR535-3p (interacts with) TCONS_00004000
osa-miR535-3p (interacts with) LOC_Os12g38920
osa-miR535-3p (interacts with) LOC_Os08g13410
osa-miR535-3p (interacts with) LOC_Os07g07070
osa-miR535-3p (interacts with) LOC_Os06g17290
osa-miR535-3p (interacts with) LOC_Os03g57780
osa-miR528-3p (interacts with) LOC_Os12g04990
osa-miR528-3p (interacts with) LOC_Os10g38160
osa-miR528-3p (interacts with) LOC_Os03g06654
osa-miR528-3p (interacts with) TCONS_00021861
osa-miR528-3p (interacts with) TCONS_00019765
osa-miR528-3p (interacts with) LOC_Os03g31180
osa-miR528-3p (interacts with) LOC_Os03g29240
osa-miR528-3p (interacts with) TCONS_00025437
osa-miR528-3p (interacts with) TCONS_00017556
osa-miR528-3p (interacts with) TCONS_00015357
osa-miR528-3p (interacts with) TCONS_00010281
osa-miR528-3p (interacts with) LOC_Os02g31100
osa-miR528-3p (interacts with) LOC_Os01g12750
osa-miR528-3p (interacts with) LOC_Os01g10290
osa-miR528-3p (interacts with) LOC_Os01g03390
osa-miR5082 (interacts with) TCONS_00003971
osa-miR5082 (interacts with) LOC_Os06g02019
osa-miR5082 (interacts with) LOC_Os04g49370
osa-miR444c.1 (interacts with) TCONS_00017556
osa-miR444c.1 (interacts with) TCONS_00001105
osa-miR444c.1 (interacts with) LOC_Os02g34600
osa-miR444c.1 (interacts with) LOC_Os02g17500
osa-miR444c.1 (interacts with) LOC_Os02g05920
osa-miR408-5p (interacts with) TCONS_00017556
osa-miR408-5p (interacts with) TCONS_00016390
osa-miR408-5p (interacts with) TCONS_00015357
osa-miR408-5p (interacts with) TCONS_00009557
osa-miR408-5p (interacts with) LOC_Os05g44810
osa-miR408-5p (interacts with) LOC_Os05g39250
osa-miR408-5p (interacts with) LOC_Os01g72210
osa-miR408-5p (interacts with) LOC_Os01g65660
osa-miR408-5p (interacts with) LOC_Os01g55040
osa-miR396c-3p (interacts with) TCONS_00024704
osa-miR396c-3p (interacts with) TCONS_00021861
osa-miR396c-3p (interacts with) TCONS_00017556
osa-miR396c-3p (interacts with) TCONS_00000506
osa-miR396c-3p (interacts with) LOC_Os12g42044
osa-miR396c-3p (interacts with) LOC_Os09g12240
osa-miR396c-3p (interacts with) LOC_Os09g08390
osa-miR396c-3p (interacts with) LOC_Os07g28570
osa-miR396c-3p (interacts with) LOC_Os07g11770
osa-miR396c-3p (interacts with) LOC_Os02g53160
osa-miR396c-3p (interacts with) LOC_Os02g27000
osa-miR396c-3p (interacts with) LOC_Os01g65650
osa-miR396c-3p (interacts with) LOC_Os01g06640
osa-miR390-5p (interacts with) TCONS_00023951
osa-miR390-5p (interacts with) TCONS_00019389
osa-miR390-5p (interacts with) TCONS_00000506
osa-miR390-5p (interacts with) TCONS_00000375
osa-miR390-5p (interacts with) LOC_Os06g46366
osa-miR390-5p (interacts with) LOC_Os06g38590
osa-miR390-5p (interacts with) LOC_Os06g24730
osa-miR390-5p (interacts with) LOC_Os06g06050
osa-miR390-5p (interacts with) LOC_Os04g59540
osa-miR390-5p (interacts with) LOC_Os04g52770
osa-miR390-5p (interacts with) LOC_Os04g48490
osa-miR390-5p (interacts with) LOC_Os04g42980
osa-miR390-5p (interacts with) LOC_Os01g09080
osa-miR390-5p (interacts with) LOC_Os01g05810
osa-miR390-3p (interacts with) TCONS_00024704
osa-miR390-3p (interacts with) TCONS_00021779
osa-miR390-3p (interacts with) TCONS_00019765
osa-miR390-3p (interacts with) TCONS_00010090
osa-miR390-3p (interacts with) LOC_Os03g63280
osa-miR2876-5p (interacts with) TCONS_00025437
osa-miR2876-5p (interacts with) TCONS_00003485
osa-miR2876-5p (interacts with) TCONS_00003484
osa-miR2876-5p (interacts with) LOC_Os09g08390
osa-miR2876-5p (interacts with) LOC_Os08g43120
osa-miR2876-5p (interacts with) LOC_Os06g13460
osa-miR1882e-3p (interacts with) TCONS_00006101
osa-miR1882e-3p (interacts with) TCONS_00000112
osa-miR1882e-3p (interacts with) LOC_Os06g49770
osa-miR1882e-3p (interacts with) LOC_Os06g12129
osa-miR1882e-3p (interacts with) LOC_Os04g34270
osa-miR1882e-3p (interacts with) LOC_Os04g02530
osa-miR1882e-3p (interacts with) LOC_Os01g40590
osa-miR1882e-3p (interacts with) LOC_Os01g33080
osa-miR1875 (interacts with) TCONS_00006101
osa-miR1875 (interacts with) TCONS_00005771
osa-miR1875 (interacts with) TCONS_00003485
osa-miR1875 (interacts with) TCONS_00000797
osa-miR1875 (interacts with) LOC_Os06g40170
osa-miR1875 (interacts with) LOC_Os06g14420
osa-miR1875 (interacts with) LOC_Os05g05270
osa-miR1875 (interacts with) LOC_Os05g04960
osa-miR1875 (interacts with) LOC_Os04g58820
osa-miR1875 (interacts with) LOC_Os04g52780
osa-miR1875 (interacts with) LOC_Os04g46280
osa-miR1875 (interacts with) LOC_Os04g43560
osa-miR1875 (interacts with) LOC_Os03g51970
osa-miR1875 (interacts with) LOC_Os03g44290
osa-miR1875 (interacts with) LOC_Os03g37730
osa-miR171e-5p (interacts with) TCONS_00024940
osa-miR171e-5p (interacts with) LOC_Os05g45954
osa-miR171e-5p (interacts with) LOC_Os04g57440
osa-miR171e-5p (interacts with) LOC_Os04g50940
osa-miR169r-3p (interacts with) TCONS_00023698
osa-miR169r-3p (interacts with) TCONS_00010477
osa-miR169r-3p (interacts with) LOC_Os12g42044
osa-miR169r-3p (interacts with) LOC_Os09g08390
osa-miR169r-3p (interacts with) LOC_Os06g51084
osa-miR169r-3p (interacts with) LOC_Os05g45350
osa-miR169r-3p (interacts with) LOC_Os04g13210
osa-miR169r-3p (interacts with) LOC_Os03g59620
osa-miR169f.2 (interacts with) TCONS_00004145
osa-miR169f.2 (interacts with) LOC_Os06g38960
osa-miR169f.2 (interacts with) LOC_Os06g17390
osa-miR169f.2 (interacts with) LOC_Os06g01840
osa-miR169f.2 (interacts with) LOC_Os05g48200
osa-miR169f.2 (interacts with) LOC_Os05g44610
osa-miR167i-3p (interacts with) TCONS_00002556
osa-miR167i-3p (interacts with) LOC_Os12g42044
osa-miR167i-3p (interacts with) LOC_Os09g12240
osa-miR167i-3p (interacts with) LOC_Os05g01200
osa-miR167i-3p (interacts with) LOC_Os04g55740
osa-miR167i-3p (interacts with) LOC_Os03g13560
osa-miR167i-3p (interacts with) LOC_Os01g42410
osa-miR167i-3p (interacts with) LOC_Os01g34850
osa-miR166i-3p (interacts with) TCONS_00024940
osa-miR166i-3p (interacts with) TCONS_00021861
osa-miR166i-3p (interacts with) TCONS_00007839
osa-miR166i-3p (interacts with) LOC_Os12g42044
osa-miR166i-3p (interacts with) LOC_Os08g43120
osa-miR166i-3p (interacts with) LOC_Os06g13460
osa-miR166i-3p (interacts with) LOC_Os05g45954
osa-miR166i-3p (interacts with) LOC_Os05g45350
osa-miR166i-3p (interacts with) LOC_Os04g57440
osa-miR166i-3p (interacts with) LOC_Os04g50940
osa-miR166i-3p (interacts with) LOC_Os04g13210
osa-miR166i-3p (interacts with) LOC_Os03g59620
osa-miR166e-5p (interacts with) TCONS_00021861
osa-miR166e-5p (interacts with) TCONS_00014168
osa-miR166e-5p (interacts with) LOC_Os03g59620
osa-miR1430 (interacts with) TCONS_00014168
osa-miR1430 (interacts with) TCONS_00010281
osa-miR1430 (interacts with) TCONS_00008583
osa-miR1430 (interacts with) TCONS_00004147
osa-miR1430 (interacts with) LOC_Os03g22210
osa-miR1430 (interacts with) LOC_Os03g20949
osa-miR1430 (interacts with) LOC_Os03g16334
osa-miR1430 (interacts with) LOC_Os03g13950
osa-miR1430 (interacts with) LOC_Os03g11490
osa-miR1430 (interacts with) LOC_Os02g54180
osa-miR1430 (interacts with) LOC_Os02g06120
osa-miR1430 (interacts with) LOC_Os01g40094
novel92_mature (interacts with) TCONS_00016378
novel92_mature (interacts with) LOC_Os01g01430
novel112_mature (interacts with) TCONS_00021136
novel112_mature (interacts with) TCONS_00006351
novel112_mature (interacts with) TCONS_00006101
novel112_mature (interacts with) TCONS_00000797
novel112_mature (interacts with) LOC_Os01g68890
novel112_mature (interacts with) LOC_Os01g52050
novel112_mature (interacts with) LOC_Os01g25688
