# Supplementary material for: LncRNA TCONS_00021861 is functionally associated with drought tolerance in rice (Oryza sativa L.) via competing endogenous RNA regulation
Source: BMC Plant Biol. 2021 Sep 7;21:410. doi: 10.1186/s12870-021-03195-z (PMC8424815; doi:10.1186/s12870-021-03195-z)
Supplement: Supplementary file 3 — Additional file 3. Oligonucleotide primers used in RT-qPCR. [file 12870_2021_3195_MOESM3_ESM.xlsx]

## Sheet: Sheet1
Table S3. Oligonucleotide primers used in RT-qPCR
miRNA/mRNA	Left primer	Right primer
TCONS_00021861	GATCCATGCTATTGTTGCCA	TCGTAACATGTTCTGTAGAA
YUCCA7	GTTTGTTTCCAAGAGGCCAG	TGCGAGCTCCCCCACGTCGC
osa-miR-528-3p	GGAAGGGGCATGCAGA	CTCAACTGGTGTCGTGGA
