# Supplementary material for: LncRNA TCONS_00021861 is functionally associated with drought tolerance in rice (Oryza sativa L.) via competing endogenous RNA regulation
Source: BMC Plant Biol. 2021 Sep 7;21:410. doi: 10.1186/s12870-021-03195-z (PMC8424815; doi:10.1186/s12870-021-03195-z)
Supplement: Supplementary file 4 — Additional file 4. The specific primer sequences for RLM-5’ RACE of target genes. [file 12870_2021_3195_MOESM4_ESM.xlsx]

## Sheet: Table S1
Table S4. The specific primer sequences for RLM-5’ RACE of target genes
miRNA	Target gene	primer	sequence (5’-3’)
		5’RACE outer primer	GCTGATGGCGATGAATGAACACTG
		5’RACE inner primer	CGCGGATCCGAACACTGCGTTTGCTGGCTTTGATG
osa-miR528-3p	TCONS_00021861	specific outer primer	GGAATCTGAAGAGTATGTAACT
		specific inner primer	CTGCTTATCTGGTGAGATATTATAAGA
osa-miR528-3p	YUCCA7	specific outer primer	TGTTTGTTATGATTGGAT
		specific inner primer	CCATTTGCCCTTGCATGCTTGATTT
