# Supplementary material for: LncRNA TCONS_00021861 is functionally associated with drought tolerance in rice (Oryza sativa L.) via competing endogenous RNA regulation
Source: BMC Plant Biol. 2021 Sep 7;21:410. doi: 10.1186/s12870-021-03195-z (PMC8424815; doi:10.1186/s12870-021-03195-z)
Supplement: Supplementary file 5 — Additional file 5. Genetic analysis of the T1 progeny of transgenic rice lines. [file 12870_2021_3195_MOESM5_ESM.xlsx]

## Sheet: Sheet1
Table S5. Genetic analysis of the T1 progeny of transgenic rice lines
T1 progenies	LNC+	MIR+	LNC-	MIR-	No. of seedlings tested	Segregation ratio	χ2	p-value
LNC2-1	33	/	12	/	45	3:1	0.89	0.32
LNC5-1	23	/	9	/	32	3:1	2.22	0.13
LNC8-1	37	/	10	/	47	3:1	1.63	0.2
LNC9-1	35	/	14	/	49	3:1	1.74	0.18
LNC11-1	34	/	10	/	44	3:1	0.51	0.47
LNC12-1	27	/	10	/	37	3:1	0.16	0.25
MIR3-1	/	43	/	13	56	3:1	0.29	0.59
MIR4-1	/	38	/	14	52	3:1	0.9	0.34
MIR6-1	/	31	/	11	42	3:1	0.12	0.72
MIR9-1	/	42	/	13	55	3:1	0.29	0.59
LNC+MIR4-1	29	29	9	9	38	3:1	0.98	0.32
LNC+MIR5-1	34	34	14	14	48	3:1	0.54	0.46
LNC+MIR7-1	41	41	13	13	54	3:1	0.28	0.59
LNC+MIR9-1	39	39	11	11	50	3:1	0.81	0.36
LNC+MIR10-1	35	35	10	10	45	3:1	1.31	0.25
